# Supplementary material for: A Multifaceted Computational Approach to Identify PAD4 Inhibitors for the Treatment of Rheumatoid Arthritis (RA)
Source: Metabolites. 2025 Feb 25;15(3):156. doi: 10.3390/metabo15030156 (PMC11943705; doi:10.3390/metabo15030156)
Supplement: Supplementary file 1 [file metabolites-15-00156-s001.zip]

Archive with 1 entries (1 files):
- metabolites-3419314-supplementary.pdf
